# Supplementary material for: Enhanced Aging Stability of Ordered Mesoporous Silica Materials Synthesized via True Liquid Crystal Templating—A Small-Angle X-Ray Scattering Study
Source: Materials (Basel). 2026 May 8;19(10):1923. doi: 10.3390/ma19101923 (PMC13208761; doi:10.3390/ma19101923)
Supplement: Supplementary file 1 [file materials-19-01923-s001.zip]

Archive with 1 entries (1 files):
- materials-4250549-supplementary.pdf
